# Supplementary material for: Simulation of Figures of Merit for Barristor Based on Graphene/Insulator Junction
Source: Nanomaterials (Basel). 2022 Aug 31;12(17):3029. doi: 10.3390/nano12173029 (PMC9457586; doi:10.3390/nano12173029)
Supplement: Supplementary file 1 [file nanomaterials-12-03029-s001.zip]

Archive with 2 entries (2 files):
- nanomaterials-1839401_supplementary.pdf
- S1 MATLAB code.zip
